# Supplementary material for: Fabrication of Microparticles with Front–Back Asymmetric Shapes Using Anisotropic Gelation
Source: Micromachines (Basel). 2021 Sep 17;12(9):1121. doi: 10.3390/mi12091121 (PMC8466830; doi:10.3390/mi12091121)
Supplement: Supplementary file 1 [file micromachines-12-01121-s001.zip]

Archive with 5 entries (4 files):
- micromachines-1368506 supplementary/
- micromachines-1368506 supplementary/VideoS1.mp4
- micromachines-1368506 supplementary/VideoS2.mp4
- micromachines-1368506 supplementary/VideoS3.mp4
- micromachines-1368506 supplementary/VideoS4.mp4
